# Supplementary material for: Integrative Approach to Identifying System-Level Mechanisms of Chung-Sang-Bo-Ha-Hwan’s Influence on Respiratory Tract Diseases: A Network Pharmacological Analysis with Experimental Validation
Source: Plants (Basel). 2023 Aug 22;12(17):3024. doi: 10.3390/plants12173024 (PMC10489874; doi:10.3390/plants12173024)
Supplement: Supplementary file 1 [file plants-12-03024-s001.zip]

Archive with 1 entries (1 files):
- plants-2529412-supplementary.pdf
